# Supplementary material for: Spatial and seasonal group size variation of wild mammalian herbivores in multiple use landscapes of the Ngorongoro Conservation Area, Tanzania
Source: PLoS One. 2022 Apr 19;17(4):e0267082. doi: 10.1371/journal.pone.0267082 (PMC9017940; doi:10.1371/journal.pone.0267082)
Supplement: S1 Data — (XLS) [file pone.0267082.s003.xls]

## Sheet: USE
NO	DATE	MONTH	SEASON	TRANS.ID	TIME	SIDE	HABITAT	WATER	SPP.WILD	WLGrps	WILD	Browsers	Grazers	Mixedfeeders	Cattle	Sheep and goats	BEHAVIOUR	Distance to Observer	Distance to settlement	DIST_Crater	DIST_ASS	DIST_CS	ELEVATION	WAYPOINT.GPS	WAYPOINT.R	Lat _ UTM_ X	Long _ UTM_ Y
1	21/5/2018	MAY	WET	transect2	1147	1	Grassland	0	ZB	Grazers	6		6		18	18	4	22	978.279	1242.02	3696.4	5507.05	2341	318	318	-3.18048	35.4734
2	21/5/2018	MAY	WET	transect2	1147	1	Grassland	0	GR	Browser	2	2			65	30	4	22	978.279	1242.02	3696.4	5507.05	2341	318	318	-3.18048	35.4734
3	21/5/2018	MAY	WET	transect2	1156	1	Grassland	0	ZB	Grazers	8		8		30	0	1	40	2458.44	659.709	3424.17	8242.41	2144	319	319	-3.14919	35.4752
4	21/5/2018	MAY	WET	transect2	1201	2	Grassland	0	ZB	Grazers	20		20		0	0	1	128	2272.92	1052.07	3127.22	8469.36	2122	320	320	-3.14951	35.4703
5	21/5/2018	MAY	WET	transect2	1201	1	Grassland	0	ZB	Grazers	12		12		0	0	4	118	2272.92	1052.07	3127.22	8469.36	2122	320	320	-3.14951	35.4703
6	21/5/2018	MAY	WET	transect2	1201	1	Grassland	0	GR	Browser	6	6			0	0	4	118	2272.92	1052.07	3127.22	8469.36	2122	320	320	-3.14951	35.4703
7	21/5/2018	MAY	WET	transect2	1256	2	Grassland	0	WL	Grazers	13		13		0	0	3	83	2437.94	11910.9	286.204	19458.8	1387	324	324	-3.06568	35.408
8	21/5/2018	MAY	WET	transect2	1255	1	Grassland	0	ZB	Grazers	8		8		0	0	4	90	2437.94	11910.9	286.204	19458.8	1387	324	324	-3.06568	35.408
9	21/5/2018	MAY	WET	transect2	1339	2	Grassland	0	WL	Grazers	32		32		0	0	3	85	3052.16	17644.4	606.934	25137.6	1529	325	325	-3.04531	35.3589
10	21/5/2018	MAY	WET	transect2	1339	2	Grassland	0	ZB	Grazers	6		6		0	112	3	85	3052.16	17644.4	606.934	25137.6	1529	325	325	-3.04531	35.3589
11	21/5/2018	MAY	WET	transect2	1446	2	Grassland	0	WL	Grazers	66		66		0	0	6	167	3733.69	18602.8	1081.07	26166.3	1506	326	326	-3.03691	35.3544
12	21/5/2018	MAY	WET	transect2	1446	2	Grassland	0	TG	MixedFeeders	35			35	0	35	6	167	3733.69	18602.8	1081.07	26166.3	1506	326	326	-3.03691	35.3544
13	21/5/2018	MAY	WET	transect2	1446	1	Grassland	0	TG	MixedFeeders	4			4	0	4	1	80	3733.69	18602.8	1081.07	26166.3	1506	326	326	-3.03691	35.3544
14	21/5/2018	MAY	WET	transect2	1446	1	Grassland	0	GR	Browser	13	13			0	0	1	80	3733.69	18602.8	1081.07	26166.3	1506	326	326	-3.03691	35.3544
15	21/5/2018	MAY	WET	transect2	1446	2	Grassland	0	Ela	MixedFeeders	10			10	0	0	6	167	3733.69	18602.8	1081.07	26166.3	1506	326	326	-3.03691	35.3544
16	21/5/2018	MAY	WET	transect2	1528	1	Grassland	0	ZB	Grazers	4		4		0	27	1	80	4123.27	19107.6	1736.96	26605.3	1495	327	327	-3.03096	35.3531
17	21/5/2018	MAY	WET	transect2	1528	2	Grassland	0	TG	MixedFeeders	27			27	0	19	1	80	4123.27	19107.6	1736.96	26605.3	1495	327	327	-3.03096	35.3531
18	21/5/2018	MAY	WET	transect2	1528	1	Grassland	0	TG	MixedFeeders	17			17	0	27	1	80	4123.27	19107.6	1736.96	26605.3	1495	327	327	-3.03096	35.3531
19	23/5/2018	MAY	WET	transect2	938	1	Grassland	0	ZB	Grazers	7		7		220	88	1	20	392.658	4758.65	2478.89	11412.5	2032	329	329	-3.14104	35.4376
20	23/5/2018	MAY	WET	transect2	943	2	Grassland	0	ZB	Grazers	6		6		0	0	1	55	1947.62	7010.73	1262.69	13768.5	1808	330	330	-3.127	35.4216
21	23/5/2018	MAY	WET	transect2	949	2	Grassland	0	ZB	Grazers	6		6		0	40	1	10	700.815	7975.21	221.489	14967.1	1700	331	331	-3.11553	35.418
22	23/5/2018	MAY	WET	transect2	958	1	Shrubland	0	ZB	Grazers	1		1		0	110	1	12	904.794	10607.1	148.678	17753.7	1501	333	333	-3.09689	35.4012
23	23/5/2018	MAY	WET	transect2	1003	2	Shrubland	0	ZB	Grazers	4		4		0	25	1	95	463.835	12313.2	398.239	19811.4	1453	334	334	-3.07786	35.3948
24	23/5/2018	MAY	WET	transect2	1011	1	Grassland	0	ZB	Grazers	9		9		0	120	1	64	1013.91	15228.9	291.992	22849.5	1469	335	335	-3.05619	35.378
25	23/5/2018	MAY	WET	transect2	1015	1	Grassland	0	ZB	Grazers	11		11		0	180	1	20	1771.31	16506	843.738	24108.5	1515	336	336	-3.04721	35.3704
26	23/5/2018	MAY	WET	transect2	1024	2	Shrubland	0	ZB	Grazers	17		17		0	56	1	169	4661.76	19991.4	2873.94	27359.9	1483	337	337	-3.02085	35.3506
27	23/5/2018	MAY	WET	transect2	1138	2	Grassland	0	ZB	Grazers	1		1		0	202	1	15	3390.86	20964.4	1530.03	28124.5	1468	338	338	-3.00698	35.3504
28	23/5/2018	MAY	WET	transect2	1154	2	Grassland	0	ZB	Grazers	12		12		0	204	4	5	1733.95	22526.3	811.296	29325.2	1464	339	339	-2.98062	35.3546
29	23/5/2018	MAY	WET	transect2	1156	1	Grassland	0	ZB	Grazers	18		18		0	4	1	142	2067.44	23095.6	793.295	29885.9	1465	340	340	-2.97634	35.3514
30	23/5/2018	MAY	WET	transect2	1156	1	Shrubland	0	TG	MixedFeeders	4			4	0	4	1	142	2067.44	23095.6	793.295	29885.9	1465	340	340	-2.97634	35.3514
31	23/5/2018	MAY	WET	transect2	1207	1	Grassland	0	ZB	Grazers	12		12		0	6	1	112	2509.24	26063.7	850.391	32846.5	1476	342	342	-2.95886	35.3312
32	23/5/2018	MAY	WET	transect2	1207	1	Grassland	0	TG	MixedFeeders	6			6	0	6	1	112	2509.24	26063.7	850.391	32846.5	1476	342	342	-2.95886	35.3312
33	23/5/2018	MAY	WET	transect2	1211	2	Grassland	0	WL	Grazers	3		3		0	48	1	103	2576.83	26252.1	796.522	33033.6	1482	343	343	-2.9576	35.33
34	23/5/2018	MAY	WET	transect2	1211	2	Grassland	0	TG	MixedFeeders	48			48	0	48	1	103	2576.83	26252.1	796.522	33033.6	1482	343	343	-2.9576	35.33
35	23/5/2018	MAY	WET	transect2	1252	2	Grassland	0	WL	Grazers	24		24		0	25	1	30	3230.39	27322	640.368	34100.8	1515	344	344	-2.95126	35.3227
36	23/5/2018	MAY	WET	transect2	1252	1	Grassland	0	WL	Grazers	8		8		0	10	1	15	3230.39	27322	640.368	34100.8	1515	344	344	-2.95126	35.3227
37	23/5/2018	MAY	WET	transect2	1252	2	Grassland	0	ZB	Grazers	32		32		0	10	1	30	3230.39	27322	640.368	34100.8	1515	344	344	-2.95126	35.3227
38	23/5/2018	MAY	WET	transect2	1252	2	Grassland	0	TG	MixedFeeders	10			10	0	10	1	30	3230.39	27322	640.368	34100.8	1515	344	344	-2.95126	35.3227
39	23/5/2018	MAY	WET	transect2	1511	2	Grassland	0	ZB	Grazers	4		4		0	150	1	15	5023.9	28407.3	5846.55	34751.4	1529	345	345	-2.90439	35.3569
40	23/5/2018	MAY	WET	transect2	1514	2	Grassland	0	WL	Grazers	28		28		0	8	6	10	4537.8	27462.3	5583.49	33794	1524	346	346	-2.91019	35.3634
41	23/5/2018	MAY	WET	transect2	1514	2	Grassland	0	TG	MixedFeeders	8			8	0	8	6	10	4537.8	27462.3	5583.49	33794	1524	346	346	-2.91019	35.3634
42	23/5/2018	MAY	WET	transect2	1516	2	Grassland	0	TG	MixedFeeders	6			6	0	300	1	75	4280.88	26808.6	5510.7	33132.8	1522	347	347	-2.9143	35.3677
43	23/5/2018	MAY	WET	transect2	1522	1	Grassland	0	ZB	Grazers	42		42		0	400	4	20	2393.32	24060.7	4738.65	30542.2	1473	348	348	-2.94257	35.3721
44	23/5/2018	MAY	WET	transect2	1557	2	Grassland	0	WL	Grazers	26		26		0	14	4	20	4219.14	19473.8	3031.76	26750.6	1479	352	352	-3.0195	35.3575
45	23/5/2018	MAY	WET	transect2	1557	1	Grassland	0	WL	Grazers	36		36		0	0	3	25	4219.14	19473.8	3031.76	26750.6	1479	352	352	-3.0195	35.3575
46	23/5/2018	MAY	WET	transect2	1557	2	Shrubland	0	TG	MixedFeeders	14			14	0	14	4	20	4219.14	19473.8	3031.76	26750.6	1479	352	352	-3.0195	35.3575
47	23/5/2018	MAY	WET	transect2	1635	2	Grassland	0	GR	Browser	15	15			0	0	1	20	1195.38	5914.28	1525.38	12375	1963	355	355	-3.13922	35.4272
48	24/5/2018	MAY	WET	transect1	1410	1	Shrubland	0	ZB	Grazers	22		22		250	24	1	20	2613.16	24564.2	1531.05	27187.6	1902	372	372	-3.19045	35.2592
49	24/5/2018	MAY	WET	transect1	1450	2	Grassland	0	ZB	Grazers	7		7		0	0	1	20	2771.91	26476.5	889.595	28999.6	1908	373	373	-3.19362	35.2423
50	24/5/2018	MAY	WET	transect1	1455	2	Grassland	0	ZB	Grazers	40		40		10	0	1	20	2749.06	26617.2	737.439	29117.8	1904	374	374	-3.19434	35.2411
51	24/5/2018	MAY	WET	transect1	1530	2	Grassland	0	ZB	Grazers	82		82		54	0	1	10	2522.05	27513.4	219.969	29953.5	1861	375	375	-3.19644	35.2333
52	24/5/2018	MAY	WET	transect1	1531	2	Grassland	0	ZB	Grazers	72		72		0	60	1	20	2676.33	27869.7	465.727	30243.4	1862	376	376	-3.19869	35.2304
53	24/5/2018	MAY	WET	transect1	1531	1	Grassland	0	GR	Browser	2	2			15	80	1	15	2676.33	27869.7	465.727	30243.4	1862	376	376	-3.19869	35.2304
54	24/5/2018	MAY	WET	transect3	1512	1	Grassland	0	Ela	MixedFeeders	14			14	0	0	1	45	1902.04	10264.6	244.423	17965.8	1412	387	387	-3.07789	35.4175
55	26/5/2018	MAY	WET	transect1	914	2	Shrubland	0	ZB	Grazers	8		8		0	0	1	25	2166.68	9325.26	1465.95	11455.3	2316	396	396	-3.21406	35.3987
56	26/5/2018	MAY	WET	transect1	1024	1	Grassland	0	ZB	Grazers	12		12		0	0	3	20	3317.77	25275.8	1747.25	27839.8	1879	410	410	-3.19225	35.253
57	26/5/2018	MAY	WET	transect1	1024	2	Grassland	0	ZB	Grazers	14		14		0	0	3	15	3317.77	25275.8	1747.25	27839.8	1879	410	410	-3.19225	35.253
58	26/5/2018	MAY	WET	transect1	1112	1	Shrubland	0	ZB	Grazers	24		24		0	0	1	5	2549.79	27354.3	146.366	29802.2	1871	411	411	-3.19615	35.2347
59	26/5/2018	MAY	WET	transect1	1115	1	Shrubland	0	ZB	Grazers	36		36		56	0	1	48	2516.98	27515.7	224.879	29957	1863	412	412	-3.1964	35.2332
60	26/5/2018	MAY	WET	transect1	1145	1	Shrubland	0	ZB	Grazers	6		6		104	0	3	63	2632.48	28561.1	508.745	30939.2	1853	413	413	-3.19873	35.2241
61	26/5/2018	MAY	WET	transect1	1146	1	Grassland	0	ZB	Grazers	7		7		92	86	1	114	2677.77	29026.2	469.053	31415.3	1845	415	415	-3.19848	35.2198
62	26/5/2018	MAY	WET	transect1	1146	2	Grassland	0	ZB	Grazers	9		9		0	106	1	72	2677.77	29026.2	469.053	31415.3	1845	415	415	-3.19848	35.2198
63	26/5/2018	MAY	WET	transect1	1152	1	Grassland	0	ZB	Grazers	46		46		0	26	3	59	3456.6	31176.7	561.204	33765.3	1819	418	418	-3.19166	35.1993
64	26/5/2018	MAY	WET	transect1	1211	2	Shrubland	0	ZB	Grazers	4		4		37	0	1	49	3142.54	25837.5	1514.87	28396.5	1879	419	419	-3.19244	35.2479
65	26/5/2018	MAY	WET	transect1	1250	1	Shrubland	0	ZB	Grazers	8		8		0	86	1	24	1976.26	31707	702.895	33409.7	1647	423	423	-3.27956	35.2047
66	27/5/2018	MAY	WET	transect2	1447	2	Shrubland	0	TG	MixedFeeders	35			35	0	108	1	71	5150.15	30195.9	3127.81	36824.9	1530	430	430	-2.91569	35.3199
67	27/5/2018	MAY	WET	transect2	1459	1	Grassland	0	TG	MixedFeeders	4			4	0	0	4	146	5576.54	29850.6	6058.08	36278.1	1537	431	431	-2.90018	35.3414
68	27/5/2018	MAY	WET	transect2	1502	1	Grassland	0	TG	MixedFeeders	26			26	0	0	1	149	5287.59	29801.3	6597.15	36172.8	1538	432	432	-2.89656	35.3465
69	27/5/2018	MAY	WET	transect2	1502	2	Grassland	0	TG	MixedFeeders	37			37	0	0	1	168	5287.59	29801.3	6597.15	36172.8	1538	432	432	-2.89961	35.3521
70	27/5/2018	MAY	WET	transect2	1511	2	Grassland	0	TG	MixedFeeders	40			40	0	0	1	131	5519.51	29157.3	6122.93	35507.8	1536	433	433	-2.91381	35.3672
71	27/5/2018	MAY	WET	transect2	1521	2	Grassland	0	TG	MixedFeeders	40			40	0	0	2	64	4306.27	26887.6	5516.52	33212.8	1521	435	435	-2.93868	35.3714
72	27/5/2018	MAY	WET	transect2	1533	2	Grassland	0	Ela	MixedFeeders	3			3	0	0	3	92	2487.81	24445.1	5174.44	30905.8	1493	438	438	-2.96177	35.3589
73	27/5/2018	MAY	WET	transect2	1541	2	Grassland	0	TG	MixedFeeders	31			31	0	208	1	120	1570.05	23534	2514.28	30217.7	1472	439	439	-3.19536	35.2377
74	28/5/2018	MAY	WET	transect1	1342	1	Grassland	0	ZB	Grazers	24		24		0	0	1	15	2624.14	27011.5	353.838	29481.9	1884	449	449	-3.19536	35.2377
75	28/5/2018	MAY	WET	transect1	1342	1	Grassland	0	GR	Browser	3	3			0	108	1	15	2624.14	27011.5	353.838	29481.9	1884	449	449	-3.19236	35.2495
76	28/5/2018	MAY	WET	transect1	1351	1	Grassland	0	ZB	Grazers	23		23		18	22	1	101	3277.84	25661.8	1683.68	28223.2	1873	451	451	-3.19373	35.2629
77	28/5/2018	MAY	WET	transect1	1357	2	Grassland	0	ZB	Grazers	48		48		89	110	1	98	2264.54	24218.4	1291.58	26729.1	1917	452	452	-3.20468	35.2745
78	28/5/2018	MAY	WET	transect1	1427	2	Grassland	0	GR	Browser	3	3			23	0	4	174	1975.29	23133.8	348.755	25293	1907	455	455	-3.20959	35.3952
79	28/5/2018	MAY	WET	transect1	1715	1	Grassland	0	ZB	Grazers	7		7		25	0	1	42	2653.82	9714.18	1913.65	11916.7	2332	460	460	-3.1045	35.6858
80	26/6/2018	JUNE	DRY	transect4	931	2	Grassland	0	ZB	Grazers	9		9		7	0	1	5	437.981	4462.59	823.193	5623.5	2385	471	471	-3.02533	35.6893
81	26/6/2018	JUNE	DRY	transect4	1011	2	Grassland	0	ZB	Grazers	12		12		0	0	1	15	491.629	11276.4	708.637	12801.4	2654	475	475	-2.96954	35.7618
82	26/6/2018	JUNE	DRY	transect4	1152	1	Grassland	0	ZB	Grazers	2		2		11	204	1	48	3568.15	21286.5	7538.06	22247.3	2372	476	476	-2.97617	35.7898
83	26/6/2018	JUNE	DRY	transect4	1152	2	Grassland	0	ZB	Grazers	6		6		0	0	1	72	1942.52	22651.8	6056.03	23699	2527	477	477	-2.97617	35.7898
84	26/6/2018	JUNE	DRY	transect4	1155	2	Grassland	0	ZB	Grazers	3		3		0	600	1	15	1942.52	22651.8	6056.03	23699	2527	477	477	-2.97513	35.7849
85	26/6/2018	JUNE	DRY	transect4	1155	1	Grassland	0	ZB	Grazers	6		6		0	842	1	30	2027	22373.2	6618.7	23407.3	2520	478	478	-2.97513	35.7849
86	26/6/2018	JUNE	DRY	transect4	1205	2	Grassland	0	ZB	Grazers	2		2		0	624	1	12	2027	22373.2	6618.7	23407.3	2520	478	478	-2.97193	35.7507
87	26/6/2018	JUNE	DRY	transect4	1205	1	Grassland	0	ZB	Grazers	4		4		0	130	1	45	4633.65	20302.5	6868.92	21320.3	2331	479	479	-2.97193	35.7507
88	26/6/2018	JUNE	DRY	transect4	1212	2	Grassland	0	ZB	Grazers	2		2		33	65	1	30	4633.65	20302.5	6868.92	21320.3	2331	479	479	-2.98461	35.7221
89	26/6/2018	JUNE	DRY	transect4	1212	1	Grassland	0	ZB	Grazers	45		45		0	204	1	43	1237.34	17043.4	5087.18	18460.5	2425	480	480	-2.98461	35.7221
90	26/6/2018	JUNE	DRY	transect4	1222	2	Grassland	0	ZB	Grazers	35		35		79	102	1	12	1237.34	17043.4	5087.18	18460.5	2425	480	480	-2.99925	35.4965
91	27/6/2018	JUNE	DRY	transect3	852	1	Grassland	0	ZB	Grazers	4		4		36	0	4	48	1321.65	12015.4	1309.5	17073.8	1319	482	482	-3.00365	35.4952
92	27/6/2018	JUNE	DRY	transect3	908	2	Grassland	0	ZB	Grazers	5		5		0	117	1	69	834.73	11562.1	1134.33	16710.9	1316	483	483	-3.03381	35.4756
93	27/6/2018	JUNE	DRY	transect3	914	2	Grassland	0	ZB	Grazers	3		3		0	86	1	25	1790.93	9156.74	703.326	15281.7	1296	484	484	-3.03086	35.4735
94	27/6/2018	JUNE	DRY	transect3	920	1	Grassland	0	ZB	Grazers	8		8		8	38	1	38	1889.36	9553.9	1005.32	15679.1	1293	485	485	-3.02998	35.4714
95	27/6/2018	JUNE	DRY	transect3	938	1	Grassland	0	ZB	Grazers	19		19		0	0	1	20	2012.97	9750.62	1247.08	15906	1294	486	486	-3.02837	35.4681
96	27/6/2018	JUNE	DRY	transect3	942	2	Grassland	0	ZB	Grazers	8		8		0	35	3	15	2244.26	10088.3	1642.83	16285.6	1292	487	487	-3.02837	35.4681
97	27/6/2018	JUNE	DRY	transect3	942	2	Grassland	0	TG	MixedFeeders	35			35	0	35	3	15	2244.26	10088.3	1642.83	16285.6	1292	487	487	-3.0276	35.4669
98	27/6/2018	JUNE	DRY	transect3	942	1	Grassland	0	WL	Grazers	3		3		0	0	3	5	2338.02	10233.3	1799.41	16443.4	1288	488	488	-3.0276	35.4669
99	27/6/2018	JUNE	DRY	transect3	942	2	Grassland	0	ZB	Grazers	12		12		0	0	1	10	2338.02	10233.3	1799.41	16443.4	1288	488	488	-3.0276	35.4669
100	27/6/2018	JUNE	DRY	transect3	942	1	Grassland	0	ZB	Grazers	4		4		0	0	3	5	2338.02	10233.3	1799.41	16443.4	1288	488	488	-3.02233	35.4602
101	27/6/2018	JUNE	DRY	transect3	945	1	Shrubland	0	WL	Grazers	12		12		0	42	1	20	2093.95	11121.6	2697.15	17377.6	1296	489	489	-3.02233	35.4602
102	27/6/2018	JUNE	DRY	transect3	945	1	Shrubland	0	ZB	Grazers	18		18		0	0	1	20	2093.95	11121.6	2697.15	17377.6	1296	489	489	-3.02233	35.4602
103	27/6/2018	JUNE	DRY	transect3	945	1	Shrubland	0	TG	MixedFeeders	42			42	0	0	1	20	2093.95	11121.6	2697.15	17377.6	1296	489	489	-3.01191	35.4371
104	27/6/2018	SEPTEMBER	DRY	transect3	945	2	Shrubland	0	ZB	Grazers	22		22		0	809	1	12	1922.71	13547.3	1178.35	20020.7	1316	490	490	-3.01192	35.4371
105	27/6/2018	SEPTEMBER	DRY	transect3	956	2	Shrubland	0	ZB	Grazers	6		6		0	605	1	15	1921.43	13545.4	1180.29	20018.7	1316	491	491	-3.21094	35.3963
106	19/9/2018	SEPTEMBER	DRY	transect1	1502	2	Grassland	0	ZB	Grazers	9		9		9	120	1	20	2500.09	9590.54	1767.31	11769.7	2315	492	492	-3.2172	35.4016
107	19/9/2018	SEPTEMBER	DRY	transect1	1513	1	Grassland	0	ZB	Grazers	14		14		60	0	5	139	1888.25	9010.55	1272.44	11097.5	2318	493	493	-3.22382	35.4205
108	19/9/2018	SEPTEMBER	DRY	transect1	1620	1	Grassland	0	ZB	Grazers	4		4		46	104	6	161	2854.67	6973.56	2806.17	8944.23	2466	495	495	-3.22382	35.4205
109	19/9/2018	SEPTEMBER	DRY	transect1	1620	2	Grassland	0	ZB	Grazers	24		24		0	0	1	146	2854.67	6973.56	2806.17	8944.23	2466	495	495	-3.22355	35.4243
110	19/9/2018	SEPTEMBER	DRY	transect1	1621	1	Grassland	0	ZB	Grazers	6		6		22	0	3	28	3245.28	6543.16	3237.14	8516.1	2490	496	496	-3.22547	35.4334
111	19/9/2018	SEPTEMBER	DRY	transect1	1622	1	Grassland	0	ZB	Grazers	4		4		46	0	3	55	4029.56	5591.88	4221.64	7504.22	2519	497	497	-3.22636	35.4369
112	19/9/2018	SEPTEMBER	DRY	transect1	1623	1	Shrubland	0	ZB	Grazers	22		22		44	86	3	168	4221.54	5229.1	4081.22	7107.14	2524	498	498	-3.22636	35.4369
113	19/9/2018	SEPTEMBER	DRY	transect1	1623	2	Shrubland	0	ZB	Grazers	2		2		0	0	5	83	4221.54	5229.1	4081.22	7107.14	2524	498	498	-3.22744	35.4445
114	19/9/2018	SEPTEMBER	DRY	transect1	1625	1	Grassland	0	ZB	Grazers	11		11		24	18	5	32	4116.38	4444.5	3326.58	6256.78	2500	499	499	-3.22557	35.4745
115	19/9/2018	SEPTEMBER	DRY	transect1	1715	2	Grassland	0	ZB	Grazers	14		14		45	0	1	110	1594.35	1461.9	1138.3	2939.4	2382	500	500	-3.0929	35.408
116	20/9/2018	SEPTEMBER	DRY	transect3	903	2	Shrubland	0	ZB	Grazers	2		2		0	37	1	91	115.214	10169.6	352.878	17588	1484	501	501	-3.0929	35.408
117	20/9/2018	SEPTEMBER	DRY	transect3	903	2	Shrubland	0	GR	Browser	3	3			0	0	1	91	115.214	10169.6	352.878	17588	1484	501	501	-3.08866	35.4088
118	20/9/2018	SEPTEMBER	DRY	transect3	904	2	Shrubland	0	ZB	Grazers	5		5		0	116	4	21	387.075	10347.9	281.789	17898.5	1460	502	502	-3.08866	35.4088
119	20/9/2018	SEPTEMBER	DRY	transect3	904	2	Shrubland	0	GG	MixedFeeders	8			8	0	116	4	21	387.075	10347.9	281.789	17898.5	1460	503	502	-3.05568	35.4426
120	20/9/2018	SEPTEMBER	DRY	transect3	915	1	Shrubland	0	ZB	Grazers	12		12		0	87	6	93	2008.51	9701.46	398.762	16560.5	1332	503	503	-3.05647	35.4472
121	20/9/2018	SEPTEMBER	DRY	transect3	916	2	Shrubland	0	ZB	Grazers	4		4		38	0	2	112	2533.02	9235.62	101.389	16076	1334	504	504	-3.05647	35.4472
122	20/9/2018	SEPTEMBER	DRY	transect3	916	2	Shrubland	0	GG	MixedFeeders	6			6	0	0	2	112	2533.02	9235.62	101.389	16076	1334	504	504	-3.0567	35.451
123	20/9/2018	SEPTEMBER	DRY	transect3	917	1	Grassland	0	ZB	Grazers	8		8		0	0	1	13	2665.73	8895.2	519.093	15713.9	1327	505	505	-3.0567	35.451
124	20/9/2018	SEPTEMBER	DRY	transect3	917	1	Grassland	0	GR	Browser	4	4			16	0	1	13	2665.73	8895.2	519.093	15713.9	1327	505	505	-3.05242	35.4684
125	20/9/2018	SEPTEMBER	DRY	transect3	921	2	Shrubland	0	ZB	Grazers	4		4		0	0	1	127	1671.26	7868.18	108.343	14439.1	1329	506	506	-3.05242	35.4684
126	20/9/2018	SEPTEMBER	DRY	transect3	921	2	Shrubland	0	GR	Browser	2	2			0	68	1	127	1671.26	7868.18	108.343	14439.1	1329	506	506	-3.02913	35.4694
127	20/9/2018	SEPTEMBER	DRY	transect3	1055	1	Grassland	0	WL	Grazers	21		21		0	43	3	183	2153.64	9942.57	1483.13	16125.7	1292	508	508	-3.02913	35.4694
128	20/9/2018	SEPTEMBER	DRY	transect3	1055	1	Grassland	0	TG	MixedFeeders	8			8	0	8	3	183	2153.64	9942.57	1483.13	16125.7	1292	508	508	-3.026	35.4649
129	20/9/2018	SEPTEMBER	DRY	transect3	1056	1	Shrubland	0	GR	Browser	3	3			0	107	1	28	2372	10496.8	2058.52	16720.1	1293	509	509	-3.0229	35.4609
130	20/9/2018	SEPTEMBER	DRY	transect3	1059	1	Shrubland	0	ZB	Grazers	6		6		83	0	6	200	2119.75	11028.3	2603.96	17280.6	1294	510	510	-3.02219	35.4597
131	20/9/2018	SEPTEMBER	DRY	transect3	1100	1	Shrubland	0	ZB	Grazers	12		12		19	0	3	40	2059.23	11164.9	2753.8	17427.1	1296	511	511	-3.02218	35.4597
132	20/9/2018	SEPTEMBER	DRY	transect3	1100	2	Shrubland	0	ZB	Grazers	21		21		0	202	4	21	2057.49	11168	2757.47	17430.5	1296	512	512	-3.02033	35.4561
133	20/9/2018	SEPTEMBER	DRY	transect3	1102	1	Grassland	0	ZB	Grazers	8		8		10	56	5	40	1876.5	11553.5	3202.7	17853.6	1302	513	513	-2.98726	35.4261
134	20/9/2018	SEPTEMBER	DRY	transect3	1119	2	Grassland	0	ZB	Grazers	4		4		0	100	3	78	3660.03	16458	882.176	22802.1	1363	514	514	-2.98072	35.4173
135	20/9/2018	SEPTEMBER	DRY	transect3	1123	1	Grassland	0	ZB	Grazers	6		6		105	60	3	84	3673.13	17622	551.073	24004.4	1366	515	515	-2.97097	35.4044
136	20/9/2018	SEPTEMBER	DRY	transect3	1129	1	Grassland	0	ZB	Grazers	2		2		0	0	2	47	3600.91	19352.6	1241.23	25780.2	1416	516	516	-2.97097	35.4044
137	20/9/2018	SEPTEMBER	DRY	transect3	1129	1	Grassland	0	GG	MixedFeeders	2			2	62	75	2	47	3600.91	19352.6	1241.23	25780.2	1416	516	516	-2.98812	35.35
138	20/9/2018	SEPTEMBER	DRY	transect2	1147	1	Shrubland	0	ZB	Grazers	6		6		0	68	1	95	2273.95	22349.1	3.10192	29269.4	1414	517	517	-3.02044	35.3506
139	20/9/2018	SEPTEMBER	DRY	transect2	1158	2	Shrubland	0	TG	MixedFeeders	4			4	0	88	6	174	4621.85	20019.6	2919.32	27381.9	1481	518	518	-3.02044	35.3506
140	20/9/2018	SEPTEMBER	DRY	transect2	1158	2	Shrubland	0	GG	MixedFeeders	6			6	0	8	6	174	4621.85	20019.6	2919.32	27381.9	1481	518	518	-3.05276	35.3772
141	20/9/2018	SEPTEMBER	DRY	transect2	1206	2	Grassland	0	ZB	Grazers	8		8		0	0	1	48	1079.46	15527.4	84.0509	23164.3	1468	521	521	-3.15594	35.4556
142	20/9/2018	SEPTEMBER	DRY	transect2	1234	1	Grassland	0	ZB	Grazers	45		45		40	21	3	85	1365.26	2439.07	3348.86	8848.35	2107	526	526	-3.16271	35.4761
143	20/9/2018	SEPTEMBER	DRY	transect2	1240	1	Grassland	0	ZB	Grazers	35		35		50	6	3	159	1865.24	323.418	4710.25	6885.39	2210	527	527	-3.12568	35.684
144	21/9/2018	SEPTEMBER	DRY	transect4	859	1	Grassland	0	ZB	Grazers	8		8		63	0	4	36	742.891	3350.23	627.473	4622.14	2387	528	528	-3.1232	35.6837
145	21/9/2018	SEPTEMBER	DRY	transect4	903	1	Grassland	0	ZB	Grazers	15		15		0	0	1	19	655.529	3430.02	403.264	4631.75	2377	529	529	-3.11997	35.6834
146	21/9/2018	SEPTEMBER	DRY	transect4	906	1	Grassland	0	ZB	Grazers	15		15		46	0	1	124	532.31	3474.99	164.353	4685.09	2370	530	530	-3.11997	35.6834
147	21/9/2018	SEPTEMBER	DRY	transect4	906	2	Grassland	0	ZB	Grazers	14		14		0	0	1	37	532.31	3474.99	164.353	4685.09	2370	530	530	-3.07478	35.6915
148	21/9/2018	SEPTEMBER	DRY	transect4	928	1	Grassland	0	ZB	Grazers	42		42		0	0	1	200	785.26	7264.64	381.321	8262.48	2432	534	534	-3.06198	35.6931
149	21/9/2018	SEPTEMBER	DRY	transect4	930	1	Grassland	0	ZB	Grazers	38		38		132	0	1	83	903.071	8540.47	821.883	9478.04	2469	535	535	-3.06198	35.6931
150	21/9/2018	SEPTEMBER	DRY	transect4	930	2	Grassland	0	ZB	Grazers	12		12		34	0	2	10	903.071	8540.47	821.883	9478.04	2469	535	535	-3.01618	35.6892
151	21/9/2018	SEPTEMBER	DRY	transect4	933	2	Grassland	0	ZB	Grazers	13		13		59	0	1	10	1485.03	11990.3	1457.03	13730.4	2643	536	536	-2.9985	35.6956
152	21/9/2018	SEPTEMBER	DRY	transect4	938	2	Grassland	0	ZB	Grazers	15		15		76	0	4	103	2289.63	13923.9	3380.13	15809.5	2564	537	537	-2.98313	35.704
153	21/9/2018	SEPTEMBER	DRY	transect4	941	1	Grassland	0	ZB	Grazers	22		22		27	0	5	143	797.499	15832.9	3828.16	17737.7	2495	538	538	-2.98173	35.7118
154	21/9/2018	SEPTEMBER	DRY	transect4	945	2	Grassland	0	ZB	Grazers	25		25		16	200	1	71	343.752	16501.4	4109.22	18226.5	2500	539	539	-2.98455	35.7227
155	21/9/2018	SEPTEMBER	DRY	transect4	948	2	Grassland	0	ZB	Grazers	14		14		0	0	1	118	1303.14	17094.6	5127.27	18498.5	2424	540	540	-2.98156	35.7296
156	21/9/2018	SEPTEMBER	DRY	transect4	951	2	Grassland	0	ZB	Grazers	16		16		0	0	4	169	2102.47	17871.4	5481.46	19165.4	2436	541	541	-2.97214	35.7497
157	21/9/2018	SEPTEMBER	DRY	transect4	1620		Grassland	1	GG	MixedFeeders	5			5	0	0	6	182	4523.8	20203.4	6814.78	21237.5	2328	542	542	-3.17715	35.4737
158	13/12/2018	DECEMBER	WET	transect2	806	1	Grassland	0	WL	Grazers	41		41		36	0		150	1324.33	954.014	4031.55	5755.43	2308	581	581	-3.14954	35.4698
159	13/12/2018	DECEMBER	WET	transect2	812	2	Grassland	0	WL	Grazers	8		8		0	0		36	2261.6	1094.88	3103.19	8491.81	2124	583	583	-3.14954	35.4698
160	13/12/2018	DECEMBER	WET	transect2	812	2	Grassland	0	ZB	Grazers	23		23		0	0		36	2261.6	1094.88	3103.19	8491.81	2124	583	583	-3.15622	35.4535
161	13/12/2018	DECEMBER	WET	transect2	815	2	Shrubland	0	ZB	Grazers	26		26		0	0		19	1280.74	2666.75	3385.12	8978.14	2098	584	584	-3.13974	35.428
162	13/12/2018	DECEMBER	WET	transect2	823	2	Shrubland	0	GR	Browser	4	4			0	155	2	124	1127.84	5819.89	1566.94	12277.2	1974	585	585	-3.05641	35.4569
163	13/12/2018	DECEMBER	WET	transect3	902	2	Shrubland	0	GR	Browser	14	14			0	120	1	103	2875.47	8420	632.92	15189	1331	594	594	-3.02814	35.4677
164	13/12/2018	FEBRUARY	WET	transect3	1033	1	Shrubland	0	GR	Browser	7	7			0	240	1	30	2278.74	10135.9	1697.33	16338.4	1292	603	603	-2.89656	35.3465
165	25/02/2019	FEBRUARY	WET	transect2	1243	2	Shrubland	0	ZB	Grazers	16		16		0	80	1	1	1831.31	6716.38	1447.25	13408.8	1846	651	651	-3.13005	35.4231
166	25/02/2019	FEBRUARY	WET	transect2	1244	2	Shrubland	0	ZB	Grazers	12		12		0	0	1	21	1561.29	7365.47	977.308	14159.4	1778	652	652	-3.12422	35.4194
167	25/02/2019	FEBRUARY	WET	transect3	1300	1	Shrubland	0	ZB	Grazers	18		18		0	65	4	22	970.878	10373.7	470.586	18104.7	1447	653	653	-3.08415	35.4117
168	25/02/2019	FEBRUARY	WET	transect3	1307	2	Shrubland	0	ZB	Grazers	4		4		32	86	1	18	2385.89	10069.2	396.854	17563.7	1403	655	655	-3.07259	35.4235
169	25/02/2019	FEBRUARY	WET	transect3	1311	2	Grassland	0	ZB	Grazers	14		14		16	128	1	5	1639.55	9871.29	606.737	16860.8	1341	657	657	-3.06012	35.4368
170	25/02/2019	FEBRUARY	WET	transect3	1314	2	Grassland	0	ZB	Grazers	8		8		45	0	1	2	2299.71	9451.84	118.212	16299.1	1333	658	658	-3.05591	35.4452
171	25/02/2019	FEBRUARY	WET	transect3	1317	2	Grassland	0	TG	MixedFeeders	6			6	0	148	3	26	2768.31	8509.56	745.339	15268.7	1328	659	659	-3.0554	35.4567
172	25/02/2019	FEBRUARY	WET	transect2	1536	1	Shrubland	1	ZB	Grazers	8		8		104	0	1	14	1224.29	2721.49	3350.62	9042.54	2101	665	665	-3.15588	35.453
173	25/02/2019	FEBRUARY	WET	transect1	1616	1	Grassland	0	ZB	Grazers	15		15		0	26	1	3	4059.67	3801.29	2739.3	5517.28	2485	670	670	-3.22873	35.4512
174	25/02/2019	FEBRUARY	WET	transect1	1625	2	Grassland	0	BF	Grazers	9		9		0	0	1	35	1717.03	1455.93	990.339	3084.56	2380	674	674	-3.22443	35.4733
175	25/02/2019	FEBRUARY	WET	transect1	1630	2	Grassland	0	BF	Grazers	26		26		65	86	1	46	702.451	993.762	9.34847	1561.54	2338	675	675	-3.23554	35.4889
176	2019-02-26	FEBRUARY	WET	transect4	1052	1	Grassland	0	ZB	Grazers	8		8		82	244	1	40	3659.89	19408	6317.82	20543.2	2381	685	685	-2.97482	35.7424
