# Supplementary material for: Spatial and seasonal group size variation of wild mammalian herbivores in multiple use landscapes of the Ngorongoro Conservation Area, Tanzania
Source: PLoS One. 2022 Apr 19;17(4):e0267082. doi: 10.1371/journal.pone.0267082 (PMC9017940; doi:10.1371/journal.pone.0267082)
Supplement: S1 Text — (TXT) [file pone.0267082.s004.txt]

rm(list=ls())

library(readxl)

WILD_FINAL<- read_excel("C:/Users/cecyl/Google Drive/STATISTICS/Spreadsheets/WILD.FINAL.xls")

names(WILD_FINAL)

WILD_FINAL[is.na(WILD_FINAL$COUNT_CTT),]

str(WILD_FINAL)

##****************************************************STR_Change FILE
WILD_FINAL$SEASON<-as.factor(WILD_FINAL$SEASON)
WILD_FINAL$HABITAT<-as.factor(WILD_FINAL$HABITAT)
WILD_FINAL$WATER<-as.factor(WILD_FINAL$WATER)
WILD_FINAL$TRANS.ID<-as.factor(WILD_FINAL$TRANS.ID)
WILD_FINAL$WLGrps<-as.factor(WILD_FINAL$WLGrps)
WILD_FINAL$SPP.WILD<-as.factor(WILD_FINAL$SPP.WILD)
#************************************************************************************************

WILD_FINAL$DIST_BS <- round(WILD_FINAL$DIST_BS)
WILD_FINAL$DIST_Crater <- round(WILD_FINAL$DIST_Crater)
WILD_FINAL$DIST_BS <- round(WILD_FINAL$DIST_BS)
WILD_FINAL$DIST_ASS <- round(WILD_FINAL$DIST_ASS)
WILD_FINAL$DIST_BS <- round(WILD_FINAL$DIST_BS)
WILD_FINAL$ELEVATION <- round(WILD_FINAL$ELEVATION)
##***********************************************************************************************

library(plyr)
library(Rmisc)##summarySE provides the standard deviation, standard error of the                            mean, and a (default 95%) confidence interval

library(MASS)
library(ggplot2)
library(ggfortify)
library(stats4)
library(splines)
library(sp)
library(zoo)
library(gstat)
library(car)
library(plyr)
library(dplyr)
library(plotly)
library(knitr)
library(tidyr)
library(glmmTMB)
library(bbmle) 
library(reshape)
library(emmeans)
library(lsmeans)
library(ggeffects)
library(aod)


## convert distances to km

WILD_FINAL$DIST_Crater <- WILD_FINAL$DIST_Crater/1000
WILD_FINAL$DIST_ASS <- WILD_FINAL$DIST_ASS/1000
WILD_FINAL$DIST_BS <- WILD_FINAL$DIST_BS/1000
WILD_FINAL$ELEVATION <- WILD_FINAL$ELEVATION/1000

##NEW str FILE
str(WILD_FINAL)

#### elevation

## with crater

round(cor(WILD_FINAL$ELEVATION[!is.na(WILD_FINAL$COUNT_SHOATS)],WILD_FINAL$DIST_Crater[!is.na(WILD_FINAL$COUNT_SHOATS)],method = "spearman"), 2)

## with streams ! 0.34

round(cor(WILD_FINAL$ELEVATION[!is.na(WILD_FINAL$COUNT_SHOATS)],WILD_FINAL$DIST_ASS[!is.na(WILD_FINAL$COUNT_SHOATS)],method = "spearman"), 2)

## with bomas

round(cor(WILD_FINAL$ELEVATION[!is.na(WILD_FINAL$COUNT_SHOATS)],WILD_FINAL$DIST_BS[!is.na(WILD_FINAL$COUNT_SHOATS)],method = "spearman"), 2)

## with shoats

round(cor(WILD_FINAL$ELEVATION[!is.na(WILD_FINAL$COUNT_SHOATS)],WILD_FINAL$COUNT_SHOATS[!is.na(WILD_FINAL$COUNT_SHOATS)],method = "spearman"), 2)

## with cattle

round(cor(WILD_FINAL$ELEVATION[!is.na(WILD_FINAL$COUNT_SHOATS)],WILD_FINAL$COUNT_CTT[!is.na(WILD_FINAL$COUNT_SHOATS)],method = "spearman"), 2)

#### streams

## with crater

round(cor(WILD_FINAL$DIST_ASS[!is.na(WILD_FINAL$COUNT_SHOATS)],WILD_FINAL$DIST_Crater[!is.na(WILD_FINAL$COUNT_SHOATS)],method = "spearman"), 2)

## with bomas ! 0.41

round(cor(WILD_FINAL$DIST_ASS[!is.na(WILD_FINAL$COUNT_SHOATS)],WILD_FINAL$DIST_BS[!is.na(WILD_FINAL$COUNT_SHOATS)],method = "spearman"), 2)

## with shoats

round(cor(WILD_FINAL$DIST_ASS[!is.na(WILD_FINAL$COUNT_SHOATS)],WILD_FINAL$COUNT_SHOATS[!is.na(WILD_FINAL$COUNT_SHOATS)],method = "spearman"), 2)

## with cattle

round(cor(WILD_FINAL$DIST_ASS[!is.na(WILD_FINAL$COUNT_SHOATS)],WILD_FINAL$COUNT_CTT[!is.na(WILD_FINAL$COUNT_SHOATS)],method = "spearman"), 2)

#### crater

## with shoats

round(cor(WILD_FINAL$DIST_Crater[!is.na(WILD_FINAL$COUNT_SHOATS)],WILD_FINAL$COUNT_SHOATS[!is.na(WILD_FINAL$COUNT_SHOATS)],method = "spearman"), 2)

## with cattle

round(cor(WILD_FINAL$DIST_Crater[!is.na(WILD_FINAL$COUNT_SHOATS)],WILD_FINAL$COUNT_CTT[!is.na(WILD_FINAL$COUNT_SHOATS)],method = "spearman"), 2)

#### bomas

## with cattle

round(cor(WILD_FINAL$DIST_BS[!is.na(WILD_FINAL$COUNT_SHOATS)],WILD_FINAL$COUNT_CTT[!is.na(WILD_FINAL$COUNT_SHOATS)],method = "spearman"), 2)

## with shoats

round(cor(WILD_FINAL$DIST_BS[!is.na(WILD_FINAL$COUNT_SHOATS)],WILD_FINAL$COUNT_SHOATS[!is.na(WILD_FINAL$COUNT_SHOATS)]), 2)

#### shoats with cattle

round(cor(WILD_FINAL$COUNT_SHOATS[!is.na(WILD_FINAL$COUNT_SHOATS)],WILD_FINAL$COUNT_CTT[!is.na(WILD_FINAL$COUNT_SHOATS)]), 2)

hist(WILD_FINAL$WILD[!is.na(WILD_FINAL$COUNT_SHOATS) & WILD_FINAL$WLGrps=="Browser"], breaks=50, main="Browser", xlab="Counts")
hist(WILD_FINAL$WILD[!is.na(WILD_FINAL$COUNT_SHOATS) & WILD_FINAL$WLGrps=="Grazers"], breaks=50, main="Grazers", xlab="Counts")
hist(WILD_FINAL$WILD[!is.na(WILD_FINAL$COUNT_SHOATS) & WILD_FINAL$WLGrps=="MixedFeeders"], breaks=50, main="Mixed Feeders", xlab="Counts")

nrow(WILD_FINAL[WILD_FINAL$WLGrps=="Browser",])
nrow(WILD_FINAL[WILD_FINAL$WLGrps=="Grazers",]) # ok
nrow(WILD_FINAL[WILD_FINAL$WLGrps=="MixedFeeders",]) # ok

hist(WILD_FINAL$COUNT_CTT, breaks=50)
hist(WILD_FINAL$COUNT_SHOATS, breaks=50)

WILD_FINAL$SEASON <- relevel(WILD_FINAL$SEASON, ref = "WET")

###Rename 
wls <- WILD_FINAL[WILD_FINAL$WILD>0 & !is.na(WILD_FINAL$COUNT_SHOATS),]
summary(wls)
View(wls)
str(wls)

##Descriptive statistics
##Groups in season
SEASON=wls$SEASON
aggregate(data.frame(count = SEASON),       
          list(value = SEASON),
          length)

labels = c("DRY","WET") 
values = c(78,98)

fig <- plot_ly(type='pie', labels=labels, values=values,                 textinfo='label+percent',                insidetextorientation='radial') 
fig

##Comparisons
library(broom)
x=aov(WILD~SEASON,data = wls)
SEASN=multcomp::glht(x,linfct=multcomp::mcp(SEASON="Tukey"))
summary(SEASN)


##observations per feeding guild
FEEDGUILD=wls$WLGrps
aggregate(data.frame(count = FEEDGUILD),       
          list(value = FEEDGUILD),
          length)

labels = c("Browser","Grazers","MixedFeeders") 
values = c(14,130,31)

fig <- plot_ly(type='pie', labels=labels, values=values,                 textinfo='label+percent',                insidetextorientation='radial') 
fig

##Comparisons
library(broom)
x=aov(WILD~WLGrps,data = wls)
WLGRP=multcomp::glht(x,linfct=multcomp::mcp(WLGrps="Tukey"))
summary(WLGRP)


##Mean ± SE of group sizes of wild herbivores observed along road transects 

#GROUP BY SEASON
DT_SEASON<- summarySE(wls, measurevar="WILD", groupvars=c("SEASON"))
DT_SEASON


P<-ggplot(DT_SEASON, aes(x=SEASON, y=WILD)) + 
        geom_bar(position=position_dodge(), stat="identity") +
        geom_errorbar(aes(ymin=WILD-se, ymax=WILD+se),
                      width=.2,                    # Width of the error bars
                      position=position_dodge(.9))+
        scale_fill_manual(values=c('grey44','grey'))+ theme_classic()


P + labs( x="Season", y = "Group size")

##WL Groups
DT_WLG<- summarySE(wls, measurevar="WILD", groupvars=c("WLGrps"))
DT_WLG


P<-ggplot(DT_WLG, aes(x=WLGrps, y=WILD)) + 
        geom_bar(position=position_dodge(), stat="identity") +
        geom_errorbar(aes(ymin=WILD-se, ymax=WILD+se),
                      width=.2,                    # Width of the error bars
                      position=position_dodge(.9))+
        scale_fill_manual(values=c('grey44'))+ theme_classic()+
  theme(text = element_text(size=20))
        
P + labs( x="", y = "Group size")


#WL Groups.SEASON
DT_WL<- summarySE(wls, measurevar="WILD", groupvars=c("WLGrps","SEASON"))
DT_WL

##SE
P<-ggplot(DT_WL, aes(x=WLGrps, y=WILD,fill=SEASON)) + 
        geom_bar(position=position_dodge(), stat="identity") +
        geom_errorbar(aes(ymin=WILD-se, ymax=WILD+se),
                      width=.2,                    # Width of the error bars
                      position=position_dodge(.9))+
        scale_fill_manual(values=c('grey44','grey'))+ theme_classic()


P + labs( x="Feeding guilds", y = "Group size")


# compare our distribution (called frequencies) with the distribution that would be observed if the data really did come from a truncated Poisson distribution as postulated by our model. We can use the R function dtpois to compute the probability density of each of the group sizes from 1 to 82 (we multiply the probability produced by dtpois by the total sample of 177 to obtain the predicted frequencies).

freq<-tabulate(WILD_FINAL$WILD)
freq

length(freq)

## Now we plot the observed frequencies in the left-hand panel and the predicted, truncated Poisson frequencies in the right-hand panel:

par(mfrow=c(1,2))

labs <- as.character(1:82)

bp <- barplot(freq,ylab="Frequency",xlab="Group size",names.arg=labs,col="red", cex.names=0.8)

abline(v = bp[4], col = "yellow", lwd=4)

# truncated poisson

# install.packages("extraDistr")
library("extraDistr")

bp <- barplot(dtpois(1:82,mean(WILD_FINAL$WILD))*length(WILD_FINAL$WILD),names=labs, ylab="Frequency",xlab="Group size",col="red", cex.names=0.8)

dp <- dtpois(1:82,mean(WILD_FINAL$WILD))*nrow(WILD_FINAL)
data.frame(freq, round(dp, digits=2))

abline(v = bp[15], col = "yellow", lwd=4)

exp<-dtpois(1:82,mean(WILD_FINAL$WILD))*length(WILD_FINAL$WILD)

# We will draw a single figure in which the observed and expected frequencies are drawn side by side to produce a new vector (called both) which is twice as long as the observed and expected frequency vector 2 ? 43 = 86 . 
# Then, we put the observed frequencies in the odd-numbered elements (using modulo 2 to calculate the values of the subscripts), and the expected frequencies in the even-numbered elements:

both<-numeric(82*2)
both[1:82 %% 2 != 0]<-freq
both[1:82 %% 2 == 0]<-exp

labs<-character(164)
labs[1:164 %% 10 == 0] <- as.character(1:82)[1:82 %% 5 == 0]
labs
labs[labs==""] <- NA
labs

par(mfrow=c(1,1))
bp <- barplot(height=both,col=rep(c("red","grey"),43),names.arg=labs,ylab="Frequency", xlab="Group sizes", cex.names =0.8)

legend("topright",c("Observed","Expected (Truncated Poisson)"), fill=c("red","grey"))

# The distributions are different: the mode of the observed data is 4, but the mode of the Poisson with the same mean is 15; the observed data contained examples of group sizes higher than 33, but these would be highly unlikely under a Poisson process. 
# We would say that the observed data are aggregated; they have a variance-mean ratio much greater than 1 (the Poisson distribution, of course, has a variance-mean ratio of 1):

var(WILD_FINAL$WILD)/mean(WILD_FINAL$WILD)

# So, if the data are not Poisson distributed, how are they distributed? A good candidate distribution where the variance-mean ratio is this big (c. 3.0) is the negative binomial distribution (see p. 252). 
# This is a two-parameter distribution: the first parameter is the mean number of cases (177), and the second is called the clumping parameter, k (measuring the degree of aggregation in the data: small values of k < 1 show high aggregation, while large values of k > 5 show randomness). 
# We can get an approximate estimate of the magnitude of k from

k <- mean(WILD_FINAL$WILD)^2/(var(WILD_FINAL$WILD)-mean(WILD_FINAL$WILD))
k

# so we work with k = 1.2. How do we compute the expected frequencies? 
# The density function for the truncated negative binomial distribution is dnbinom and it has three arguments: the group sizes for which we want the probability (in our case 1 to 82), the number of successes (in our case 1), and the mean group size (15); 
# we multiply by the total number of groups (177) to obtain the expected frequencies

#install.packages("actuar")
library("actuar")

exp<-dztnbinom(1:82,k,prob=k/(k+mean(WILD_FINAL$WILD)))*nrow(WILD_FINAL)

both<-numeric(82*2)
both[1:82 %% 2 != 0]<-freq
both[1:82 %% 2 == 0]<-exp

# On the x axis, we intend to label only every fifth bar

labs<-character(164)
labs[1:164 %% 10 == 0] <- as.character(1:82)[1:82 %% 5 == 0]
labs
labs[labs==""] <- NA
labs

par(mfrow=c(1,1))
bp <- barplot(height=both,col=rep(c("red","grey"),43),names.arg=labs,ylab="Frequency", xlab="Group sizes", cex.names =0.8)

legend("topright",c("Observed","Expected (truncated nb)"), fill=c("red","grey"))

names(wls)

wls$TRANS.ID2 <- wls$TRANS.ID

wls$TRANS.ID2[wls$TRANS.ID=="transect1"] <- "transect1"
wls$TRANS.ID2[wls$TRANS.ID=="transect2"|wls$TRANS.ID=="transect3"] <- "transect2"
wls$TRANS.ID2[wls$TRANS.ID=="transect4"] <- "transect3"

unique(wls$TRANS.ID)
unique(wls$TRANS.ID2)

wls$SEASON_TRANS <- interaction(wls$SEASON,wls$TRANS.ID)

table(wls$SEASON_TRANS)

wls[wls$SEASON_TRANS=="WET.transect4",] ## only one observation on transect 4 during the wet season, omit it


wls <- wls[!wls$SEASON_TRANS=="WET.transect4",]

wls$SEASON_TRANS <- factor(wls$SEASON_TRANS) ## drop unused factor level
        
table(wls$SEASON_TRANS)

table(wls$DATE)

wls$DATE <- factor(wls$DATE)

str(wls)
#View(wls)

##ordinary model that treat transects as fixed
##All fixed

M1<- glmmTMB(WILD~WLGrps+DIST_ASS*SEASON+DIST_Crater*SEASON+DIST_BS*SEASON+COUNT_SHOATS*SEASON+COUNT_CTT*SEASON+ELEVATION*SEASON+DIST_OBS+(1|SEASON:TRANS.ID)+(1|DATE), family="truncated_nbinom2", data=wls)
summary(M1)
drop1(M1,test="Chisq") ##drop1 is preferred statistically because it applies likelihood ratio instead of wald tests

## CIs using profiled log-likelihood
confint(M1)

## CIs using standard errors
confint.default(M1)


wald.test(b = coef(M1), Sigma = vcov(M1), Terms = 2:16)

confint(M1)  ## Wald/delta-method CIs
confint(M1,parm="theta_")  ## Wald/delta-method CIs
confint(M1,parm=1,method="profile")


##REMOVING INSIGNIFICANT VARIABLES
M2 <- update(M1, . ~ . -SEASON:COUNT_SHOATS) # eliminate from model
drop1(M2,test="Chisq") ##drop1 is preferred statistically because it applies likelihood ratio instead of wald tests

confint(M2)  ## Wald/delta-method CIs


M3 <- update(M2, . ~ . -COUNT_SHOATS) # eliminate from model
drop1(M3,test="Chisq") 
M4 <- update(M3, . ~ . -SEASON:COUNT_CTT) # eliminate from model
drop1(M4,test="Chisq") 

M5 <- update(M4, . ~ . -COUNT_CTT) # eliminate from model
drop1(M5,test="Chisq") 

M6 <- update(M5, . ~ . -SEASON:ELEVATION) # eliminate from model
drop1(M6,test="Chisq") 
FIXEDTRAN <- update(M6, . ~ . -ELEVATION) # eliminate from model
summary(FIXEDTRAN)
drop1(FIXEDTRAN,test="Chisq") 

install.packages("performance")  # Install the package
library(performance)  # Load it
library(insight)
get_variance(FIXEDTRAN)


r2(FIXEDTRAN)   # compute R2, based on Nakagawa et al. 2017

r2_nakagawa(FIXEDTRAN, by_group = FALSE)

icc(FIXEDTRAN)


# Compute performance indices
model_performance(FIXEDTRAN)


##Plot
par(mfrow = c(1,2), oma = c(0, 0, 2, 0)) ### allow several plots in one page

resid(FIXEDTRAN, type="pearson")

qqnorm(resid(FIXEDTRAN)); qqline(resid(FIXEDTRAN)) # residual plot
plot(predict(FIXEDTRAN), resid(FIXEDTRAN), xlab="Fitted values", ylab = "Residuals")
Loess_fit<-loess(resid(FIXEDTRAN)~predict(FIXEDTRAN))
o <- order(predict(FIXEDTRAN))
lines(predict(FIXEDTRAN)[o], Loess_fit$fitted[o], col="red")

plot(wls$ELEVATION, resid(FIXEDTRAN), xlab="Fitted values", ylab = "Residuals")
Loess_fit<-loess(resid(FIXEDTRAN)~wls$ELEVATION)
o <- order(wls$ELEVATION)
lines(wls$ELEVATION[o], Loess_fit$fitted[o], col="red")

plot(wls$DIST_Crater, resid(FIXEDTRAN), xlab="Fitted values", ylab = "Residuals")
Loess_fit<-loess(resid(FIXEDTRAN)~wls$DIST_Crater)
o <- order(wls$DIST_Crater)
lines(wls$DIST_Crater[o], Loess_fit$fitted[o], col="red")

plot(wls$DIST_BS, resid(FIXEDTRAN), xlab="Fitted values", ylab = "Residuals")
Loess_fit<-loess(resid(FIXEDTRAN)~wls$DIST_BS)
o <- order(wls$DIST_BS)
lines(wls$DIST_BS[o], Loess_fit$fitted[o], col="red")

plot(wls$DIST_ASS, resid(FIXEDTRAN), xlab="Fitted values", ylab = "Residuals")
Loess_fit<-loess(resid(FIXEDTRAN)~wls$DIST_ASS)
o <- order(wls$DIST_ASS)
lines(wls$DIST_ASS[o], Loess_fit$fitted[o], col="red")


library(emmeans)
means<-emmeans(FIXEDTRAN, pairwise ~ WLGrps,adjust = "tukey")# to get t-test: adjust="none"
means

confint(emmeans(FIXEDTRAN, pairwise ~ WLGrps))

library("multcompView")
library(data.table)
means <- CLD(means$emmeans, details=T)
means # this data format is not good for ggplot

plotit <- as.data.table(means$emmeans) # reformatting into one table
plotit # this is better

# plot adjusted means
#install.packages("ggplot2")
p <- ggplot(data=plotit, aes(x=WLGrps))
p <- p + geom_bar(aes(y=emmean), stat="identity", width=0.8) 
p <- p + geom_errorbar(aes(ymin=emmean-SE, ymax=emmean+SE), width=0.4)
p # show plot


##PREDICTIONS
library(prediction)

## CREATE DATAFRAMES FOR PREDICTIONS IN RELATION TO

?predict.glmmTMB
##"To compute population-level predictions for a given grouping variable (i.e., setting all random effects for that grouping variable to zero), set the grouping variable values to NA."

#1:Crater

s <- seq(min(wls$DIST_Crater[wls$SEASON=="DRY"]),max(wls$DIST_Crater[wls$SEASON=="DRY"]),by=0.001)
l <- length(s)

Pred_BR.Crater.d<-data.frame(SEASON=rep("DRY",l),WLGrps=rep("Browser", l),TRANS.ID=NA,DATE=NA,DIST_Crater=s,DIST_ASS=mean(wls$DIST_ASS[wls$SEASON=="DRY"]),DIST_OBS=mean(wls$DIST_OBS[wls$SEASON=="DRY"]),DIST_BS=mean(wls$DIST_BS[wls$SEASON=="DRY"]))

Pred_MX.Crater.d<-data.frame(SEASON=rep("DRY",l),WLGrps=rep("MixedFeeders", l),TRANS.ID=NA,DATE=NA,DIST_Crater=s,DIST_ASS=mean(wls$DIST_ASS[wls$SEASON=="DRY"]),DIST_OBS=mean(wls$DIST_OBS[wls$SEASON=="DRY"]),DIST_BS=mean(wls$DIST_BS[wls$SEASON=="DRY"]))

Pred_GR.Crater.d<-data.frame(SEASON=rep("DRY",l),WLGrps=rep("Grazers", l),TRANS.ID=NA,DATE=NA,DIST_Crater=s,DIST_ASS=mean(wls$DIST_ASS[wls$SEASON=="DRY"]),DIST_OBS=mean(wls$DIST_OBS[wls$SEASON=="DRY"]),DIST_BS=mean(wls$DIST_BS[wls$SEASON=="DRY"]))


s <- seq(min(wls$DIST_Crater[wls$SEASON=="WET"]),max(wls$DIST_Crater[wls$SEASON=="WET"]),by=0.001)
l <- length(s)

Pred_BR.Crater.w<-data.frame(SEASON=rep("WET",l),WLGrps=rep("Browser", l),TRANS.ID=NA, DATE=NA,DIST_Crater=s,DIST_ASS=mean(wls$DIST_ASS[wls$SEASON=="WET"]),DIST_OBS=mean(wls$DIST_OBS[wls$SEASON=="WET"]),DIST_BS=mean(wls$DIST_BS[wls$SEASON=="WET"]))

Pred_MX.Crater.w<-data.frame(SEASON=rep("WET",l),WLGrps=rep("MixedFeeders", l),TRANS.ID=NA,DATE=NA,DIST_Crater=s,DIST_ASS=mean(wls$DIST_ASS[wls$SEASON=="WET"]),DIST_OBS=mean(wls$DIST_OBS[wls$SEASON=="WET"]),DIST_BS=mean(wls$DIST_BS[wls$SEASON=="WET"]))

Pred_GR.Crater.w<-data.frame(SEASON=rep("WET",l),WLGrps=rep("Grazers", l),TRANS.ID=NA,DATE=NA,DIST_Crater=s,DIST_ASS=mean(wls$DIST_ASS[wls$SEASON=="WET"]),DIST_OBS=mean(wls$DIST_OBS[wls$SEASON=="WET"]),DIST_BS=mean(wls$DIST_BS[wls$SEASON=="WET"]))


#2: Streams

s <- seq(min(wls$DIST_ASS[wls$SEASON=="DRY"]),max(wls$DIST_ASS[wls$SEASON=="DRY"]),by=0.001)
l <- length(s)

Pred_BR.STR.d<-data.frame(SEASON=rep("DRY",l),WLGrps=rep("Browser", l),TRANS.ID=NA,DATE=NA,DIST_Crater=mean(wls$DIST_Crater[wls$SEASON=="DRY"]),DIST_ASS=s,DIST_OBS=mean(wls$DIST_OBS[wls$SEASON=="DRY"]),DIST_BS=mean(wls$DIST_BS[wls$SEASON=="DRY"]))

Pred_GR.STR.d<-data.frame(SEASON=rep("DRY",l),WLGrps=rep("Grazers", l),TRANS.ID=NA,DATE=NA,DIST_Crater=mean(wls$DIST_Crater[wls$SEASON=="DRY"]),DIST_ASS=s,DIST_OBS=mean(wls$DIST_OBS[wls$SEASON=="DRY"]),DIST_BS=mean(wls$DIST_BS[wls$SEASON=="DRY"]))

Pred_MX.STR.d<-data.frame(SEASON=rep("DRY",l),WLGrps=rep("MixedFeeders", l),TRANS.ID=NA, DATE=NA,DIST_Crater=mean(wls$DIST_Crater[wls$SEASON=="DRY"]),DIST_ASS=s,DIST_OBS=mean(wls$DIST_OBS[wls$SEASON=="DRY"]),DIST_BS=mean(wls$DIST_BS[wls$SEASON=="DRY"]))


s <- seq(min(wls$DIST_ASS[wls$SEASON=="WET"]),max(wls$DIST_ASS[wls$SEASON=="WET"]),0.001)
l <- length(s)

Pred_BR.STR.w<-data.frame(SEASON=rep("WET",l),WLGrps=rep("Browser", l),TRANS.ID=NA,DATE=NA,DIST_Crater=mean(wls$DIST_Crater[wls$SEASON=="WET"]),DIST_ASS=s,DIST_OBS=mean(wls$DIST_OBS[wls$SEASON=="WET"]),DIST_BS=mean(wls$DIST_BS[wls$SEASON=="WET"]))

Pred_GR.STR.w<-data.frame(SEASON=rep("WET",l),WLGrps=rep("Grazers", l),TRANS.ID=NA,DATE=NA,DIST_Crater=mean(wls$DIST_Crater[wls$SEASON=="WET"]),DIST_ASS=s,DIST_OBS=mean(wls$DIST_OBS[wls$SEASON=="WET"]),DIST_BS=mean(wls$DIST_BS[wls$SEASON=="WET"]))

Pred_MX.STR.w<-data.frame(SEASON=rep("WET",l),WLGrps=rep("MixedFeeders", l),TRANS.ID=NA,DATE=NA,DIST_Crater=mean(wls$DIST_Crater[wls$SEASON=="WET"]),DIST_ASS=s,DIST_OBS=mean(wls$DIST_OBS[wls$SEASON=="WET"]),DIST_BS=mean(wls$DIST_BS[wls$SEASON=="WET"]))


#3: BOMAS

s <- seq(min(wls$DIST_BS[wls$SEASON=="DRY"]),max(wls$DIST_BS[wls$SEASON=="DRY"]),by=0.001)
l <- length(s)

Pred_BR.BS.d<-data.frame(SEASON=rep("DRY",l),WLGrps=rep("Browser", l),TRANS.ID=NA,DATE=NA,DIST_Crater=mean(wls$DIST_Crater[wls$SEASON=="DRY"]),DIST_ASS=mean(wls$DIST_ASS[wls$SEASON=="DRY"]),DIST_OBS=mean(wls$DIST_OBS[wls$SEASON=="DRY"]),DIST_BS=s)

Pred_MX.BS.d<-data.frame(SEASON=rep("DRY",l),WLGrps=rep("MixedFeeders", l),TRANS.ID=NA, DATE=NA,DIST_Crater=mean(wls$DIST_Crater[wls$SEASON=="DRY"]),DIST_ASS=mean(wls$DIST_ASS[wls$SEASON=="DRY"]),DIST_OBS=mean(wls$DIST_OBS[wls$SEASON=="DRY"]),DIST_BS=s)

Pred_GR.BS.d<-data.frame(SEASON=rep("DRY",l),WLGrps=rep("Grazers", l),TRANS.ID=NA, DATE=NA,DIST_Crater=mean(wls$DIST_Crater[wls$SEASON=="DRY"]),DIST_ASS=mean(wls$DIST_BS[wls$SEASON=="DRY"]),DIST_OBS=mean(wls$DIST_OBS[wls$SEASON=="DRY"]),DIST_BS=s)


s <- seq(min(wls$DIST_BS[wls$SEASON=="WET"]),max(wls$DIST_BS[wls$SEASON=="WET"]),0.001)
l <- length(s)

Pred_BR.BS.w<-data.frame(SEASON=rep("WET",l),WLGrps=rep("Browser", l),TRANS.ID=NA,DATE=NA,DIST_Crater=mean(wls$DIST_Crater[wls$SEASON=="WET"]),DIST_ASS=mean(wls$DIST_ASS[wls$SEASON=="WET"]),DIST_OBS=mean(wls$DIST_OBS[wls$SEASON=="WET"]),DIST_BS=s)

Pred_MX.BS.w<-data.frame(SEASON=rep("WET",l),WLGrps=rep("MixedFeeders", l),TRANS.ID=NA,DATE=NA,DIST_Crater=mean(wls$DIST_Crater[wls$SEASON=="WET"]),DIST_ASS=mean(wls$DIST_ASS[wls$SEASON=="WET"]),DIST_OBS=mean(wls$DIST_OBS[wls$SEASON=="WET"]),DIST_BS=s)

Pred_GR.BS.w<-data.frame(SEASON=rep("WET",l),WLGrps=rep("Grazers", l),TRANS.ID=NA,DATE=NA,DIST_Crater=mean(wls$DIST_Crater[wls$SEASON=="WET"]),DIST_ASS=mean(wls$DIST_BS[wls$SEASON=="WET"]),DIST_OBS=mean(wls$DIST_OBS[wls$SEASON=="WET"]),DIST_BS=s)

##PREDICTIONS FROM  MODEL 
Predict_WILDCrBRd<-predict(FIXEDTRAN,type="response",se.fit=FALSE,newdata=Pred_BR.Crater.d)
Pred_BR.Crater.d$Predict_WILD <-Predict_WILDCrBRd

Predict_WILDCrBRw<-predict(FIXEDTRAN,type="response",se.fit=FALSE,newdata=Pred_BR.Crater.w)
Pred_BR.Crater.w$Predict_WILD <-Predict_WILDCrBRw


Predict_WILDCrGRd<-predict(FIXEDTRAN,type="response",se.fit=FALSE,newdata=Pred_GR.Crater.d)
Pred_GR.Crater.d$Predict_WILD <-Predict_WILDCrGRd

Predict_WILDCrGRw<-predict(FIXEDTRAN,type="response",se.fit=FALSE,newdata=Pred_GR.Crater.w)
Pred_GR.Crater.w$Predict_WILD <-Predict_WILDCrGRw


Predict_WILDCrMXd<-predict(FIXEDTRAN,type="response",se.fit=FALSE,newdata=Pred_MX.Crater.d)
Pred_MX.Crater.d$Predict_WILD<-Predict_WILDCrMXd

Predict_WILDCrMXw<-predict(FIXEDTRAN,type="response",se.fit=FALSE,newdata=Pred_MX.Crater.w)
Pred_MX.Crater.w$Predict_WILD<-Predict_WILDCrMXw


Predict_WILDSTRBRd<-predict(FIXEDTRAN,type="response",se.fit=FALSE,newdata=Pred_BR.STR.d)
Pred_BR.STR.d$Predict_WILD<-Predict_WILDSTRBRd

Predict_WILDSTRBRw<-predict(FIXEDTRAN,type="response",se.fit=FALSE,newdata=Pred_BR.STR.w)
Pred_BR.STR.w$Predict_WILD<-Predict_WILDSTRBRw

Predict_WILDSTRGRd<-predict(FIXEDTRAN,type="response",se.fit=FALSE,newdata=Pred_GR.STR.d)
Pred_GR.STR.d$Predict_WILD<-Predict_WILDSTRGRd

Predict_WILDSTRGRw<-predict(FIXEDTRAN,type="response",se.fit=FALSE,newdata=Pred_GR.STR.w)
Pred_GR.STR.w$Predict_WILD<-Predict_WILDSTRGRw

Predict_WILDSTRMXd<-predict(FIXEDTRAN,type="response",se.fit=FALSE,newdata=Pred_MX.STR.d)
Pred_MX.STR.d$Predict_WILD<-Predict_WILDSTRMXd

Predict_WILDSTRMXw<-predict(FIXEDTRAN,type="response",se.fit=FALSE,newdata=Pred_MX.STR.w)
Pred_MX.STR.w$Predict_WILD<-Predict_WILDSTRMXw


Predict_WILDBSBRd<-predict(FIXEDTRAN,type="response",se.fit=FALSE,newdata=Pred_BR.BS.d)
Pred_BR.BS.d$Predict_WILD<-Predict_WILDBSBRd

Predict_WILDBSBRw<-predict(FIXEDTRAN,type="response",se.fit=FALSE,newdata=Pred_BR.BS.w)
Pred_BR.BS.w$Predict_WILD<-Predict_WILDBSBRw

Predict_WILDBSGRd<-predict(FIXEDTRAN,type="response",se.fit=FALSE,newdata=Pred_GR.BS.d)
Pred_GR.BS.d$Predict_WILD<-Predict_WILDBSGRd

Predict_WILDBSGRw<-predict(FIXEDTRAN,type="response",se.fit=FALSE,newdata=Pred_GR.BS.w)
Pred_GR.BS.w$Predict_WILD<-Predict_WILDBSGRw

Predict_WILDBSMXd<-predict(FIXEDTRAN,type="response",se.fit=FALSE,newdata=Pred_MX.BS.d)
Pred_MX.BS.d$Predict_WILD<-Predict_WILDBSMXd

Predict_WILDBSMXw<-predict(FIXEDTRAN,type="response",se.fit=FALSE,newdata=Pred_MX.BS.w)
Pred_MX.BS.w$Predict_WILD<-Predict_WILDBSMXw


#PLOTS
dev.off()
##x11()
par(oma = c(3, 3, 3, 1))##make the outer margin at the bottom,left,top of the plot large
par(mfrow=c(3,2))##make the multi-panel figure
#Lines
##1 = solid, 2 = dashed, 3 = doted, 4 = dotdash, 5 = longdash, 6 = twodash

#Distance to Crater
mx <- max(c(Pred_BR.Crater.w$Predict_WILD,Pred_GR.Crater.w$Predict_WILD, Pred_MX.Crater.w$Predict_WILD, wls$Browsers[wls$SEASON=="WET" & !is.na(wls$Browsers)],wls$Grazers[wls$SEASON=="WET"& !is.na(wls$Grazers)],wls$Mixedfeeders[wls$SEASON=="WET"& !is.na(wls$Mixedfeeders)]))

mn <- min(c(Pred_BR.Crater.w$Predict_WILD,Pred_GR.Crater.w$Predict_WILD, Pred_MX.Crater.w$Predict_WILD, wls$Browsers[wls$SEASON=="WET" & !is.na(wls$Browsers)],wls$Grazers[wls$SEASON=="WET"& !is.na(wls$Grazers)],wls$Mixedfeeders[wls$SEASON=="WET"& !is.na(wls$Mixedfeeders)]))

BR<-data.frame((Pred_BR.Crater.w$Predict_WILD),(Pred_BR.Crater.w$DIST_Crater))
View(BR)
GR<-data.frame((Pred_GR.Crater.w$Predict_WILD),(Pred_GR.Crater.w$DIST_Crater))
View(GR)
MX<-data.frame((Pred_MX.Crater.w$Predict_WILD),(Pred_MX.Crater.w$DIST_Crater))
View(MX)

plot(data=Pred_BR.Crater.w,Predict_WILD~DIST_Crater,col="brown",xlab=" ",ylab=" ",type="l",lwd=5, main = "Wet season ", ylim=c(mn-2, mx+2),lty=4,cex.axis=2,cex.main=3)
points(data=wls,Browsers[SEASON=="WET"]~DIST_Crater[SEASON=="WET"],col="brown",pch=19)
lines(Pred_GR.Crater.w$DIST_Crater,Pred_GR.Crater.w$Predict_WILD,col="blue", lwd=8,lty=2) ##gray60
points(data=wls,Grazers[SEASON=="WET"]~DIST_Crater[SEASON=="WET"],col="blue",pch=19)
lines(Pred_MX.Crater.w$DIST_Crater,Pred_MX.Crater.w$Predict_WILD,col="black", lwd=3,lty=1)
points(data=wls,Mixedfeeders[SEASON=="WET"]~DIST_Crater[SEASON=="WET"],col="black",pch=19)

mx <- max(c(Pred_BR.Crater.d$Predict_WILD, Pred_GR.Crater.d$Predict_WILD, Pred_MX.Crater.d$Predict_WILD, wls$Browsers[wls$SEASON=="DRY" & !is.na(wls$Browsers)],wls$Grazers[wls$SEASON=="DRY"& !is.na(wls$Grazers)],wls$Mixedfeeders[wls$SEASON=="DRY"& !is.na(wls$Mixedfeeders)]))
mn <- min(c(Pred_BR.Crater.d$Predict_WILD, Pred_GR.Crater.d$Predict_WILD, Pred_MX.Crater.d$Predict_WILD, wls$Browsers[wls$SEASON=="DRY"& !is.na(wls$Browsers)], wls$Grazers[wls$SEASON=="DRY"&!is.na(wls$Grazers)], wls$Mixedfeeders[wls$SEASON=="DRY" & !is.na(wls$Mixedfeeders)]))

BR<-data.frame((Pred_BR.Crater.d$Predict_WILD),(Pred_BR.Crater.d$DIST_Crater))
View(BR)
GR<-data.frame((Pred_GR.Crater.d$Predict_WILD),(Pred_GR.Crater.d$DIST_Crater))
View(GR)
MX<-data.frame((Pred_MX.Crater.d$Predict_WILD),(Pred_MX.Crater.d$DIST_Crater))
View(MX)

plot(data=Pred_BR.Crater.d,Predict_WILD~DIST_Crater,col="brown",xlab=" ",main= "Dry season ",ylab=" ",type="l",lwd=5,ylim=c(mn-2, mx+2),lty=4,cex.axis=2,cex.main=3)
points(data=wls,Browsers[SEASON=="DRY"]~DIST_Crater[SEASON=="DRY"],col="brown",pch=19)
lines(Pred_GR.Crater.d$DIST_Crater,Pred_GR.Crater.d$Predict_WILD,col="blue", lwd=8,lty=2) ##gray60
points(data=wls,Grazers[SEASON=="DRY"]~DIST_Crater[SEASON=="DRY"],col="blue",pch=19)
lines(Pred_MX.Crater.d$DIST_Crater,Pred_MX.Crater.d$Predict_WILD,col="black", lwd=3,lty=1)
points(data=wls,Mixedfeeders[SEASON=="DRY"]~DIST_Crater[SEASON=="DRY"],col="black",pch=19)


# Distance to STREAMS

mx <- max(c(Pred_BR.STR.w$Predict_WILD, Pred_GR.STR.w$Predict_WILD, Pred_MX.STR.w$Predict_WILD, wls$Browsers[wls$SEASON=="WET" & !is.na(wls$Browsers)],wls$Grazers[wls$SEASON=="WET"& !is.na(wls$Grazers)],wls$Mixedfeeders[wls$SEASON=="WET"& !is.na(wls$Mixedfeeders)]))
mn <- min(c(Pred_BR.STR.w$Predict_WILD, Pred_GR.STR.w$Predict_WILD, Pred_MX.STR.w$Predict_WILD, wls$Browsers[wls$SEASON=="WET"& !is.na(wls$Browsers)], wls$Grazers[wls$SEASON=="WET"&!is.na(wls$Grazers)], wls$Mixedfeeders[wls$SEASON=="WET" & !is.na(wls$Mixedfeeders)]))

View(Pred_BR.STR.w$Predict_WILD)

BR<-data.frame((Pred_BR.STR.w$Predict_WILD),(Pred_BR.STR.w$DIST_ASS))
View(BR)
GR<-data.frame((Pred_GR.STR.w$Predict_WILD),(Pred_GR.STR.w$DIST_ASS))
View(GR)
MX<-data.frame((Pred_MX.STR.w$Predict_WILD),(Pred_MX.STR.w$DIST_ASS))
View(MX)

plot(data=Pred_BR.STR.w, Predict_WILD~DIST_ASS,col="brown",xlab=" ",ylab=" ",type="l",lwd=5, ylim=c(mn-2, mx+2),lty=4,cex.axis=2,cex.main=2)
points(data=wls,Browsers[SEASON=="WET"]~DIST_ASS[SEASON=="WET"],col="brown",pch=19)
lines(Pred_GR.STR.w$DIST_ASS,Pred_GR.STR.w$Predict_WILD,col="blue", lwd=8,lty=2) ##gray60
points(data=wls,Grazers[SEASON=="WET"]~DIST_ASS[SEASON=="WET"],col="blue",pch=19)
lines(Pred_MX.STR.w$DIST_ASS,Pred_MX.STR.w$Predict_WILD,col="black", lwd=3,lty=1)
points(data=wls,Mixedfeeders[SEASON=="WET"]~DIST_ASS[SEASON=="WET"],col="black",pch=19)

mx <- max(c(Pred_BR.STR.d$Predict_WILD, Pred_GR.STR.d$Predict_WILD, Pred_MX.STR.d$Predict_WILD,wls$Browsers[wls$SEASON=="DRY"& !is.na(wls$Browsers)],wls$Grazers[wls$SEASON=="DRY"&!is.na(wls$Grazers)],wls$Mixedfeeders[wls$SEASON=="DRY"& !is.na(wls$Mixedfeeders)]))
mn <- min(c(Pred_BR.STR.d$Predict_WILD, Pred_GR.STR.d$Predict_WILD, Pred_MX.STR.d$Predict_WILD,wls$Browsers[wls$SEASON=="DRY"& !is.na(wls$Browsers)],wls$Grazers[wls$SEASON=="DRY"&!is.na(wls$Grazers)],wls$Mixedfeeders[wls$SEASON=="DRY" & !is.na(wls$Mixedfeeders)]))

BR<-data.frame((Pred_BR.STR.d$Predict_WILD),(Pred_BR.STR.d$DIST_ASS))
View(BR)
GR<-data.frame((Pred_GR.STR.d$Predict_WILD),(Pred_GR.STR.d$DIST_ASS))
View(GR)
MX<-data.frame((Pred_MX.STR.d$Predict_WILD),(Pred_MX.STR.d$DIST_ASS))
View(MX)

plot(data=Pred_BR.STR.d,Predict_WILD~DIST_ASS,col="brown",xlab=" ",ylab=" ",type="l",lwd=5, ylim=c(mn-2, mx+2),lty=4,cex.axis=2,cex.main=2)
points(data=wls,Browsers[SEASON=="DRY"]~DIST_ASS[SEASON=="DRY"],col="brown",pch=19)
lines(Pred_GR.STR.d$DIST_ASS,Pred_GR.STR.d$Predict_WILD,col="blue", lwd=8,lty=2) ##gray60
points(data=wls,Grazers[SEASON=="DRY"]~DIST_ASS[SEASON=="DRY"],col="blue",pch=19)
lines(Pred_MX.STR.d$DIST_ASS,Pred_MX.STR.d$Predict_WILD,col="black", lwd=3,lty=1)
points(data=wls,Mixedfeeders[SEASON=="DRY"]~DIST_ASS[SEASON=="DRY"],col="black",pch=19)


#Distance to Bomas

mx <- max(c(Pred_BR.BS.w$Predict_WILD, Pred_GR.BS.w$Predict_WILD, Pred_MX.BS.w$Predict_WILD,wls$Browsers[wls$SEASON=="WET"& !is.na(wls$Browsers)],wls$Grazers[wls$SEASON=="WET"&!is.na(wls$Grazers)],wls$Mixedfeeders[wls$SEASON=="WET"& !is.na(wls$Mixedfeeders)]))
mn <- min(c(Pred_BR.BS.w$Predict_WILD, Pred_GR.BS.w$Predict_WILD, Pred_MX.BS.w$Predict_WILD,wls$Browsers[wls$SEASON=="WET"& !is.na(wls$Browsers)],wls$Grazers[wls$SEASON=="WET"&!is.na(wls$Grazers)],wls$Mixedfeeders[wls$SEASON=="WET" & !is.na(wls$Mixedfeeders)]))

BR<-data.frame((Pred_BR.BS.w$Predict_WILD),(Pred_BR.BS.w$DIST_BS))
View(BR)
GR<-data.frame((Pred_GR.BS.w$Predict_WILD),(Pred_GR.BS.w$DIST_BS))
View(GR)
MX<-data.frame((Pred_MX.BS.w$Predict_WILD),(Pred_MX.BS.w$DIST_BS))
View(MX)

plot(data=Pred_BR.BS.w,Predict_WILD~DIST_BS,col="brown",xlab=" ",ylab=" ",type="l",lwd=4, ylim=c(mn-2, mx+2),lty=4,cex.axis=2,cex.main=2)
points(data=wls,Browsers[SEASON=="WET"]~DIST_BS[SEASON=="WET"],col="brown",pch=19)
lines(Pred_GR.BS.w$DIST_BS,Pred_GR.BS.w$Predict_WILD,col="blue", lwd=8,lty=2)
points(data=wls,Grazers[SEASON=="WET"]~DIST_BS[SEASON=="WET"],col="blue",pch=19)
lines(Pred_MX.BS.w$DIST_BS,Pred_MX.BS.w$Predict_WILD,col="black", lwd=3,lty=1)
points(data=wls,Mixedfeeders[SEASON=="WET"]~DIST_BS[SEASON=="WET"],col="black",pch=19)


mx <- max(c(Pred_BR.BS.d$Predict_WILD, Pred_GR.BS.d$Predict_WILD, Pred_MX.BS.d$Predict_WILD, Pred_MX.BS.d$Predict_WILD,wls$Browsers[wls$SEASON=="DRY" & !is.na(wls$Browsers)],wls$Grazers[wls$SEASON=="DRY"& !is.na(wls$Grazers)],wls$Mixedfeeders[wls$SEASON=="DRY"& !is.na(wls$Mixedfeeders)]))
mn <- min(c(Pred_BR.BS.d$Predict_WILD, Pred_GR.BS.d$Predict_WILD, Pred_MX.BS.d$Predict_WILD,wls$Browsers[wls$SEASON=="DRY"& !is.na(wls$Browsers)],wls$Grazers[wls$SEASON=="DRY"&!is.na(wls$Grazers)],wls$Mixedfeeders[wls$SEASON=="DRY" & !is.na(wls$Mixedfeeders)]))

BR<-data.frame((Pred_BR.BS.d$Predict_WILD),(Pred_BR.BS.d$DIST_BS))
View(BR)
GR<-data.frame((Pred_GR.BS.d$Predict_WILD),(Pred_GR.BS.d$DIST_BS))
View(GR)
MX<-data.frame((Pred_MX.BS.d$Predict_WILD),(Pred_MX.BS.d$DIST_BS))
View(MX)

plot(data=Pred_BR.BS.d,Predict_WILD~DIST_BS,col="brown",xlab=" ",ylab=" ",type="l",lwd=5, ylim=c(mn-2, mx+2),lty=4,cex.axis=2,cex.main=2)
points(data=wls,Browsers[SEASON=="DRY"]~DIST_BS[SEASON=="DRY"],col="brown",pch=19)
lines(Pred_GR.BS.d$DIST_BS,Pred_GR.BS.d$Predict_WILD,col="blue", lwd=8,lty=2) ###gray60
points(data=wls,Grazers[SEASON=="DRY"]~DIST_BS[SEASON=="DRY"],col="blue",pch=19)
lines(Pred_MX.BS.d$DIST_BS,Pred_MX.BS.d$Predict_WILD,col="black", lwd=3,lty=1)
points(data=wls,Mixedfeeders[SEASON=="DRY"]~DIST_BS[SEASON=="DRY"],col="black",pch=19)


##SHARED Y AXIS
mtext("Total animal group size",side=2,line=0,outer=TRUE,cex=2,las=0)

par(fig = c(0, 1, 0, 1), oma = c(0, 0, 0, 0), mar = c(0, 0, 0, 0), new = TRUE)##overlay the entire figure region with a new, single plot. Then call legend with the location ("bottom", "right", "bottomright", etc.)


legend('bottom',c("Browsers", "Grazers", "Mixed feeders"), col = c("brown","blue", "black"), lwd = 4, lty=c("4","2","1"),xpd = TRUE,inset=c(-0.6,-0.6),horiz = TRUE, cex = 1.5, seg.len=4, bty = 'n')

# xpd = TRUE tells R that it is OK to plot outside the region horiz = TRUE
# tells R that I want a horizontal legend inset = c(x,y) tells R how to move
# the legend relative to the 'bottom' location bty = 'n' means that 'no' box
# will be drawn around it pch and col are the types and colors of points cex
# = 2 makes the legend twice as large as other fonts
###*************************************************************************************
