# Supplementary material for: Spatial and seasonal group size variation of wild mammalian herbivores in multiple use landscapes of the Ngorongoro Conservation Area, Tanzania
Source: PLoS One. 2022 Apr 19;17(4):e0267082. doi: 10.1371/journal.pone.0267082 (PMC9017940; doi:10.1371/journal.pone.0267082)
Supplement: S1 Table — (Main effects of season, distances to streams, crater and settlements, sheep and goats, cattle and elevation are not shown). (XLSX) [file pone.0267082.s006.xlsx]

## Sheet: Sheet1
Explanatory variables (Eq. 1)	df	AIC	LRT	P
<none>		1267.1
Wild herbivore groups	2	1276.6	13.4786	0.001183**
Season: Distance to streams	1	1270.3	5.1679	0.023009*
Season: Distance to cater	1	1276	10.8229	0.001003**
Season: Distance to settlement	1	1274.6	9.472	0.002086**
Season: Count of sheep and goats	1	1265.2	0.0633	0.801429
Season: Count of cattle	1	1266	0.8822	0.347604
Season: Elevation	1	1268	2.8978	0.088699
Distance from the observer	1	1267.6	2.493	0.114356
“df” degree of freedom; “:” interaction effect; “AIC” Akaike Information Criterion; “LRT” Likelihood Ratio Test; “P” is the probability of the chi-squared goodness of fit-test and “0 ‘***’, 0.001 ‘**’ and 0.01 ‘*’” are significance codes.
