# Supplementary material for: Spatial and seasonal group size variation of wild mammalian herbivores in multiple use landscapes of the Ngorongoro Conservation Area, Tanzania
Source: PLoS One. 2022 Apr 19;17(4):e0267082. doi: 10.1371/journal.pone.0267082 (PMC9017940; doi:10.1371/journal.pone.0267082)
Supplement: S2 Table — (Main effects of season, distances to streams, crater and settlements, cattle and elevation, are not shown). (XLSX) [file pone.0267082.s007.xlsx]

## Sheet: Sheet1
Explanatory variables (Eq. 2)	df	AIC	LRT	P
<none>		1265.2
Wild herbivore groups	2	1274.6	13.4262	0.0012149**
Season: Distance to streams	1	1268.4	5.2095	0.0224641*
Season: Distance to crater	1	1275	11.8034	0.0005912***
Season: Distance to settlement	1	1273.4	10.1833	0.0014172**
Count of sheep and goats	1	1263.3	0.1322	0.716134
Season: Count of cattle	1	1264.1	0.8973	0.343501
Season: Elevation	1	1266.1	2.89	0.0891293
Distance from the observer	1	1265.7	2.4776	0.115475
“df” degree of freedom; “:” interaction effect; “AIC” Akaike Information Criterion; “LRT” Likelihood Ratio Test; “P” is the probability of the chi-squared goodness of fit-test and “0 ‘***’, 0.001 ‘**’ and 0.01 ‘*’” are significance codes.
