# Supplementary material for: Spatial and seasonal group size variation of wild mammalian herbivores in multiple use landscapes of the Ngorongoro Conservation Area, Tanzania
Source: PLoS One. 2022 Apr 19;17(4):e0267082. doi: 10.1371/journal.pone.0267082 (PMC9017940; doi:10.1371/journal.pone.0267082)
Supplement: S3 Table — (Main effects of season, distances to streams, crater and settlements, cattle and elevation are not shown). (XLSX) [file pone.0267082.s008.xlsx]

## Sheet: Sheet1
Explanatory variables (Eq. 3)	df	AIC	LRT	P
<none>		1263.3
Wild herbivore groups	2	1272.7	13.3251	0.0012779**
Season: Distance to streams	1	1266.4	5.0968	0.0239694*
Season: Distance to crater	1	1273	11.7122	0.0006209***
Season: Distance to settlement	1	1271.4	10.0512	0.0015225**
Season: Count of cattle	1	1262.2	0.8573	0.354483
Season: Elevation	1	1264.1	2.7633	0.0964496
Distance from the observer	1	1263.7	2.3692	0.123748
“df” degree of freedom; “:” interaction effect; “AIC” Akaike Information Criterion; “LRT” Likelihood Ratio Test; “P” is the probability of the chi-squared goodness of fit-test and “0 ‘***’, 0.001 ‘**’ and 0.01 ‘*’” are significance codes.
