# Supplementary material for: Spatial and seasonal group size variation of wild mammalian herbivores in multiple use landscapes of the Ngorongoro Conservation Area, Tanzania
Source: PLoS One. 2022 Apr 19;17(4):e0267082. doi: 10.1371/journal.pone.0267082 (PMC9017940; doi:10.1371/journal.pone.0267082)
Supplement: S4 Table — (Main effects of season, distances to streams, crater and settlements and elevation are not shown). (XLSX) [file pone.0267082.s009.xlsx]

## Sheet: Sheet1
Explanatory variables (Eq. 4)	df	AIC	LRT	P
<none>		1262.2
Wild herbivore groups	2	1271.3	13.1409	0.0014012**
Season: Distance to streams	1	1265	4.8136	0.0282364*
Season: Distance to crater	1	1271.8	11.6665	0.0006364***
Season: Distance to settlement	1	1270.6	10.4532	0.0012244**
Count of cattle	1	1260.4	0.2317	0.630237
Season: Elevation	1	1262.3	2.1632	0.141352
Distance from the observer	1	1262.4	2.2513	0.133504
“df” degree of freedom; “:” interaction effect; “AIC” Akaike Information Criterion; “LRT” Likelihood Ratio Test; “P” is the probability of the chi-squared goodness of fit-test and “0 ‘***’, 0.001 ‘**’ and 0.01 ‘*’” are significance codes.
