# Supplementary material for: Spatial and seasonal group size variation of wild mammalian herbivores in multiple use landscapes of the Ngorongoro Conservation Area, Tanzania
Source: PLoS One. 2022 Apr 19;17(4):e0267082. doi: 10.1371/journal.pone.0267082 (PMC9017940; doi:10.1371/journal.pone.0267082)
Supplement: S5 Table — (Main effects of season, distances to streams, crater and settlements and elevation are not shown). (XLSX) [file pone.0267082.s010.xlsx]

## Sheet: Sheet1
Explanatory variables (Eq. 5)	df	AIC	LRT	P
<none>		1260.4
Wild herbivore groups	2	1269.7	13.2682	0.0013148 **
Season: Distance to streams	1	1263.1	4.6511	0.0310344 *
Season: Distance to crater	1	1270.4	12.0081	0.0005297 ***
Season: Distance to settlement	1	1268.6	10.2245	0.0013859 **
Season: Elevation	1	1260.6	2.1935	0.138591
Distance from the observer	1	1260.7	2.2632	0.132477
“df” degree of freedom; “:” interaction effect; “AIC” Akaike Information Criterion; “LRT” Likelihood Ratio Test; “P” is the probability of the chi-squared goodness of fit-test and “0 ‘***’, 0.001 ‘**’ and 0.01 ‘*’” are significance codes.
