# Supplementary material for: Spatial and seasonal group size variation of wild mammalian herbivores in multiple use landscapes of the Ngorongoro Conservation Area, Tanzania
Source: PLoS One. 2022 Apr 19;17(4):e0267082. doi: 10.1371/journal.pone.0267082 (PMC9017940; doi:10.1371/journal.pone.0267082)
Supplement: S6 Table — (Main effects of season, distances to streams, crater and settlements are not shown). (XLSX) [file pone.0267082.s011.xlsx]

## Sheet: Sheet1
Explanatory variables (Eq. 6)	df	AIC	LRT	P
<none>		1260.6
Wild herbivore groups	2	1270.3	13.6754	0.001073**
Season: Distance to streams	1	1261.6	3.0047	0.083023
Season: Distance to crater	1	1268.7	10.1208	0.001466**
Season: Distance to settlement	1	1266.9	8.2685	0.004034**
Elevation	1	1258.8	0.206	0.649907
Distance from the observer	1	1260.4	1.7832	0.181756
“df” degree of freedom; “:” interaction effect; “AIC” Akaike Information Criterion; “LRT” Likelihood Ratio Test; “P” is the probability of the chi-squared goodness of fit-test and “0 ‘***’, 0.001 ‘**’ and 0.01 ‘*’” are significance codes
