# Supplementary material for: Spatial and seasonal group size variation of wild mammalian herbivores in multiple use landscapes of the Ngorongoro Conservation Area, Tanzania
Source: PLoS One. 2022 Apr 19;17(4):e0267082. doi: 10.1371/journal.pone.0267082 (PMC9017940; doi:10.1371/journal.pone.0267082)
Supplement: S7 Table — (Main effects of season, distances to streams, crater, and settlements are not shown). (XLSX) [file pone.0267082.s012.xlsx]

## Sheet: Sheet1
Explanatory variables (Eq. 7)	df	AIC	LRT	P
<none>		1258.8
Wild herbivore groups	2	1268.8	14.0291	0.0008987***
Season: Distance to streams	1	1260.5	3.655	0.0559027
Season: Distance to crater	1	1267.3	10.5308	0.0011740**
Season: Distance to settlement	1	1265.3	8.4549	0.0036406**
Distance from the observer	1	1258.8	2.045	0.152704
“df” degree of freedom; “:” interaction effect; “AIC” Akaike Information Criterion; “LRT” Likelihood Ratio Test; “P” is the probability of the chi-squared goodness of fit-test and “0 ‘***’, 0.001 ‘**’ and 0.01 ‘*’” are significance codes.
